# Supplementary material for: Synthesis of New Norfloxacin–Tin Complexes to Mitigate the Effect of Ultraviolet-Visible Irradiation in Polyvinyl Chloride Films
Source: Polymers (Basel). 2022 Jul 10;14(14):2812. doi: 10.3390/polym14142812 (PMC9324004; doi:10.3390/polym14142812)
Supplement: Supplementary file 1 [file polymers-14-02812-s001.zip]

Archive with 1 entries (1 files):
- polymers-1784690-supplementary.pdf
